# Supplementary material for: Natural Alkaloid Compounds as Inhibitors for Alpha-Synuclein Seeded Fibril Formation and Toxicity
Source: Molecules. 2021 Jun 19;26(12):3736. doi: 10.3390/molecules26123736 (PMC8234408; doi:10.3390/molecules26123736)
Supplement: Supplementary file 1 [file molecules-26-03736-s001.zip]

Archive with 1 entries (1 files):
- molecules-1215670-supplementary.pdf
